# Supplementary material for: Uncharacterized Proteins CxORFx: Subinteractome Analysis and Prognostic Significance in Cancers
Source: Int J Mol Sci. 2023 Jun 15;24(12):10190. doi: 10.3390/ijms241210190 (PMC10298883; doi:10.3390/ijms241210190)
Supplement: Supplementary file 1 [file ijms-24-10190-s001.zip]

Archive with 1 entries (1 files):
- ijms-2404219-supplementary.pdf
